# Supplementary material for: Oligomerization-mediated autoinhibition and cofactor binding of a plant NLR
Source: Nature. 2024 Jun 12;632(8026):869–76. doi: 10.1038/s41586-024-07668-7 (PMC11338831; doi:10.1038/s41586-024-07668-7)
Supplement: Supplementary file 3 — Source Data Fig. 3 [file 41586_2024_7668_MOESM3_ESM.xlsx]

## Sheet: Fig. 3e
Fig.3e The conductivity values in the ion leakage assay					The statistics and p values (one-way anova, mutiple comparison test) of Fig. 3e
	1st	2nd	3rd		Tukey's multiple comparisons test	Mean Diff.	95.00% CI of diff.	Significant?	Summary	Adjusted P Value			Compact letter display
GFP	6	5	5		GFP vs. SlNRC2	-18.8	-29.62 to -7.979	Yes	****	<0.0001			SlNRC2Y506D	A
	8	7	6		GFP vs. SlNRC2Y506D	-43.33	-54.15 to -32.51	Yes	****	<0.0001			SlNRC2Δ653-657	A B
	6	5	7		GFP vs. SlNRC2Y739D	-30.13	-40.95 to -19.31	Yes	****	<0.0001			SlNRC2Δ653-658	A B
	5	6	4		GFP vs. SlNRC2Δ653-657	-37.53	-48.35 to -26.71	Yes	****	<0.0001			SlNRC2Y739D	B
	7	7	6		GFP vs. SlNRC2Δ653-658	-34.33	-45.15 to -23.51	Yes	****	<0.0001			SlNRC2	C
SlNRC2	30	32	30		SlNRC2 vs. SlNRC2Y506D	-24.53	-35.35 to -13.71	Yes	****	<0.0001			GFP	D
	19	30	21		SlNRC2 vs. SlNRC2Y739D	-11.33	-22.15 to -0.5122	Yes	*	0.0346
	18	27	22		SlNRC2 vs. SlNRC2Δ653-657	-18.73	-29.55 to -7.912	Yes	****	<0.0001
	27	24	18		SlNRC2 vs. SlNRC2Δ653-658	-15.53	-26.35 to -4.712	Yes	***	0.001
	18	35	21		SlNRC2Y506D vs. SlNRC2Y739D	13.2	2.379 to 24.02	Yes	**	0.0079
SlNRC2Y506D	48	43	33		SlNRC2Y506D vs. SlNRC2Δ653-657	5.8	-5.021 to 16.62	No	ns	0.6247
	70	49	49		SlNRC2Y506D vs. SlNRC2Δ653-658	9	-1.821 to 19.82	No	ns	0.1593
	33	42	37		SlNRC2Y739D vs. SlNRC2Δ653-657	-7.4	-18.22 to 3.421	No	ns	0.3542
	60	68	52		SlNRC2Y739D vs. SlNRC2Δ653-658	-4.2	-15.02 to 6.621	No	ns	0.8667
	62	30	64		SlNRC2Δ653-657 vs. SlNRC2Δ653-658	3.2	-7.621 to 14.02	No	ns	0.9543
SlNRC2Y739D	31	28	37
	30	36	27		Test details	Mean 1	Mean 2	Mean Diff.	SE of diff.	n1	n2	q	DF
	32	46	26		GFP vs. SlNRC2	6	24.8	-18.8	3.71	15	15	7.166	84
	37	50	46		GFP vs. SlNRC2Y506D	6	49.33	-43.33	3.71	15	15	16.52	84
	29	46	41		GFP vs. SlNRC2Y739D	6	36.13	-30.13	3.71	15	15	11.49	84
SlNRC2Δ653-657	28	17	55		GFP vs. SlNRC2Δ653-657	6	43.53	-37.53	3.71	15	15	14.31	84
	30	54	55		GFP vs. SlNRC2Δ653-658	6	40.33	-34.33	3.71	15	15	13.09	84
	36	63	44		SlNRC2 vs. SlNRC2Y506D	24.8	49.33	-24.53	3.71	15	15	9.351	84
	55	37	40		SlNRC2 vs. SlNRC2Y739D	24.8	36.13	-11.33	3.71	15	15	4.32	84
	61	53	25		SlNRC2 vs. SlNRC2Δ653-657	24.8	43.53	-18.73	3.71	15	15	7.14	84
SlNRC2Δ653-658	45	46	38		SlNRC2 vs. SlNRC2Δ653-658	24.8	40.33	-15.53	3.71	15	15	5.921	84
	33	46	41		SlNRC2Y506D vs. SlNRC2Y739D	49.33	36.13	13.2	3.71	15	15	5.031	84
	38	56	26		SlNRC2Y506D vs. SlNRC2Δ653-657	49.33	43.53	5.8	3.71	15	15	2.211	84
	22	25	55		SlNRC2Y506D vs. SlNRC2Δ653-658	49.33	40.33	9	3.71	15	15	3.43	84
	26	59	49		SlNRC2Y739D vs. SlNRC2Δ653-657	36.13	43.53	-7.4	3.71	15	15	2.821	84
Three independent experiments, 5 biological independent samples for each experiment					SlNRC2Y739D vs. SlNRC2Δ653-658	36.13	40.33	-4.2	3.71	15	15	1.601	84
					SlNRC2Δ653-657 vs. SlNRC2Δ653-658	43.53	40.33	3.2	3.71	15	15	1.22	84
