# Supplementary material for: Oligomerization-mediated autoinhibition and cofactor binding of a plant NLR
Source: Nature. 2024 Jun 12;632(8026):869–76. doi: 10.1038/s41586-024-07668-7 (PMC11338831; doi:10.1038/s41586-024-07668-7)
Supplement: Supplementary file 4 — Source Data Fig. 5 [file 41586_2024_7668_MOESM4_ESM.xlsx]

## Sheet: Fig. 5d
Fig. 5d The conductivity values in the ion leakage assay					The statistics and p values (one-way anova, mutiple comparison test) of Fig. 5d
	1st	2nd	3rd		Tukey's multiple comparisons test	Mean Diff.	95.00% CI of diff.	Significant?	Summary	Adjusted P Value		Compact letter display
GFP	6	5	5		GFP vs. SlNRC2	-47.33	-57.67 to -37.00	Yes	****	<0.0001		SlNRC2	A
	8	7	6		GFP vs. SlNRC2T467L	-32.87	-43.20 to -22.53	Yes	****	<0.0001		SlNRC2K747A	A
	6	5	7		GFP vs. SlNRC2T467R	-40.33	-50.67 to -30.00	Yes	****	<0.0001		SlNRC2K773A	A B
	5	6	4		GFP vs. SlNRC2K689A	-32.93	-43.27 to -22.60	Yes	****	<0.0001		SlNRC2T467R	A C
	7	7	6		GFP vs. SlNRC2K721A	-34.33	-44.67 to -24.00	Yes	****	<0.0001		SlNRC2K721A	B C
SlNRC2T467L	25	38	53		GFP vs. SlNRC2K747A	-46.4	-56.74 to -36.06	Yes	****	<0.0001		SlNRC2K689A	C
	53	50	28		GFP vs. SlNRC2K773A	-43.33	-53.67 to -33.00	Yes	****	<0.0001		SlNRC2T467L	C
	29	36	45		GFP vs. SlNRC2K721A/K773A	-15.87	-26.20 to -5.531	Yes	****	<0.0001		SlNRC2K721A/K773A	D
	32	48	37		GFP vs. SlNRC2K747A/K773A	-13.33	-23.67 to -2.998	Yes	**	0.0018		SlNRC2K747A/K773A	D E
	33	35	41		GFP vs. SlNRC23KA	-4.667	-15.00 to 5.669	No	ns	0.9397		SlNRC23KA	E F
SlNRC2T467R	55	38	63		GFP vs. SlNRC24KA	-3.8	-14.14 to 6.536	No	ns	0.9868		SlNRC24KA	E F
	53	26	67		SlNRC2 vs. SlNRC2T467L	14.47	4.131 to 24.80	Yes	***	0.0004		GFP	F
	29	49	69		SlNRC2 vs. SlNRC2T467R	7	-3.336 to 17.34	No	ns	0.5198
	32	47	47		SlNRC2 vs. SlNRC2K689A	14.4	4.064 to 24.74	Yes	***	0.0005
	33	54	33		SlNRC2 vs. SlNRC2K721A	13	2.664 to 23.34	Yes	**	0.0028
SlNRC2K689A	34	27	31		SlNRC2 vs. SlNRC2K747A	0.9333	-9.402 to 11.27	No	ns	>0.9999
	53	52	39		SlNRC2 vs. SlNRC2K773A	4	-6.336 to 14.34	No	ns	0.9803
	26	40	58		SlNRC2 vs. SlNRC2K721A/K773A	31.47	21.13 to 41.80	Yes	****	<0.0001
	58	28	33		SlNRC2 vs. SlNRC2K747A/K773A	34	23.66 to 44.34	Yes	****	<0.0001
	20	44	41		SlNRC2 vs. SlNRC23KA	42.67	32.33 to 53.00	Yes	****	<0.0001
SlNRC2K721A	45	46	38		SlNRC2 vs. SlNRC24KA	43.53	33.20 to 53.87	Yes	****	<0.0001
	33	46	41		SlNRC2T467L vs. SlNRC2T467R	-7.467	-17.80 to 2.869	No	ns	0.4156
	38	56	26		SlNRC2T467L vs. SlNRC2K689A	-0.06667	-10.40 to 10.27	No	ns	>0.9999
	22	25	55		SlNRC2T467L vs. SlNRC2K721A	-1.467	-11.80 to 8.869	No	ns	>0.9999
	26	59	49		SlNRC2T467L vs. SlNRC2K747A	-13.53	-23.87 to -3.198	Yes	**	0.0014
SlNRC2K747A	49	56	48		SlNRC2T467L vs. SlNRC2K773A	-10.47	-20.80 to -0.1310	Yes	*	0.0442
	56	55	41		SlNRC2T467L vs. SlNRC2K721A/K773A	17	6.664 to 27.34	Yes	****	<0.0001
	64	45	52		SlNRC2T467L vs. SlNRC2K747A/K773A	19.53	9.198 to 29.87	Yes	****	<0.0001
	43	56	58		SlNRC2T467L vs. SlNRC23KA	28.2	17.86 to 38.54	Yes	****	<0.0001
	34	63	66		SlNRC2T467L vs. SlNRC24KA	29.07	18.73 to 39.40	Yes	****	<0.0001
SlNRC2K773A	49	56	48		SlNRC2T467R vs. SlNRC2K689A	7.4	-2.936 to 17.74	No	ns	0.43
	56	45	50		SlNRC2T467R vs. SlNRC2K721A	6	-4.336 to 16.34	No	ns	0.7424
	54	67	54		SlNRC2T467R vs. SlNRC2K747A	-6.067	-16.40 to 4.269	No	ns	0.7287
	63	38	52		SlNRC2T467R vs. SlNRC2K773A	-3	-13.34 to 7.336	No	ns	0.9983
	34	40	34		SlNRC2T467R vs. SlNRC2K721A/K773A	24.47	14.13 to 34.80	Yes	****	<0.0001
SlNRC2K721A/K773A	16	25	32		SlNRC2T467R vs. SlNRC2K747A/K773A	27	16.66 to 37.34	Yes	****	<0.0001
	25	23	30		SlNRC2T467R vs. SlNRC23KA	35.67	25.33 to 46.00	Yes	****	<0.0001
	16	28	19		SlNRC2T467R vs. SlNRC24KA	36.53	26.20 to 46.87	Yes	****	<0.0001
	18	15	18		SlNRC2K689A vs. SlNRC2K721A	-1.4	-11.74 to 8.936	No	ns	>0.9999
	18	27	18		SlNRC2K689A vs. SlNRC2K747A	-13.47	-23.80 to -3.131	Yes	**	0.0016
SlNRC2K747A/K773A	20	13	21		SlNRC2K689A vs. SlNRC2K773A	-10.4	-20.74 to -0.06428	Yes	*	0.0471
	22	19	19		SlNRC2K689A vs. SlNRC2K721A/K773A	17.07	6.731 to 27.40	Yes	****	<0.0001
	19	19	21		SlNRC2K689A vs. SlNRC2K747A/K773A	19.6	9.264 to 29.94	Yes	****	<0.0001
	18	24	19		SlNRC2K689A vs. SlNRC23KA	28.27	17.93 to 38.60	Yes	****	<0.0001
	14	19	23		SlNRC2K689A vs. SlNRC24KA	29.13	18.80 to 39.47	Yes	****	<0.0001
SlNRC23KA	9	13	9		SlNRC2K721A vs. SlNRC2K747A	-12.07	-22.40 to -1.731	Yes	**	0.0083
	7	9	9		SlNRC2K721A vs. SlNRC2K773A	-9	-19.34 to 1.336	No	ns	0.1555
	15	11	10		SlNRC2K721A vs. SlNRC2K721A/K773A	18.47	8.131 to 28.80	Yes	****	<0.0001
	13	9	8		SlNRC2K721A vs. SlNRC2K747A/K773A	21	10.66 to 31.34	Yes	****	<0.0001
	10	15	13		SlNRC2K721A vs. SlNRC23KA	29.67	19.33 to 40.00	Yes	****	<0.0001
SlNRC24KA	7	9	9		SlNRC2K721A vs. SlNRC24KA	30.53	20.20 to 40.87	Yes	****	<0.0001
	9	11	10		SlNRC2K747A vs. SlNRC2K773A	3.067	-7.269 to 13.40	No	ns	0.9979
	13	12	8		SlNRC2K747A vs. SlNRC2K721A/K773A	30.53	20.20 to 40.87	Yes	****	<0.0001
	10	10	13		SlNRC2K747A vs. SlNRC2K747A/K773A	33.07	22.73 to 43.40	Yes	****	<0.0001
	8	9	9		SlNRC2K747A vs. SlNRC23KA	41.73	31.40 to 52.07	Yes	****	<0.0001
Three independent experiments, 5 biological independent samples for each experiment					SlNRC2K747A vs. SlNRC24KA	42.6	32.26 to 52.94	Yes	****	<0.0001
					SlNRC2K773A vs. SlNRC2K721A/K773A	27.47	17.13 to 37.80	Yes	****	<0.0001
					SlNRC2K773A vs. SlNRC2K747A/K773A	30	19.66 to 40.34	Yes	****	<0.0001
					SlNRC2K773A vs. SlNRC23KA	38.67	28.33 to 49.00	Yes	****	<0.0001
					SlNRC2K773A vs. SlNRC24KA	39.53	29.20 to 49.87	Yes	****	<0.0001
					SlNRC2K721A/K773A vs. SlNRC2K747A/K773A	2.533	-7.802 to 12.87	No	ns	0.9996
					SlNRC2K721A/K773A vs. SlNRC23KA	11.2	0.8643 to 21.54	Yes	*	0.0213
					SlNRC2K721A/K773A vs. SlNRC24KA	12.07	1.731 to 22.40	Yes	**	0.0083
					SlNRC2K747A/K773A vs. SlNRC23KA	8.667	-1.669 to 19.00	No	ns	0.1985
					SlNRC2K747A/K773A vs. SlNRC24KA	9.533	-0.8024 to 19.87	No	ns	0.1017
					SlNRC23KA vs. SlNRC24KA	0.8667	-9.469 to 11.20	No	ns	>0.9999
					Test details	Mean 1	Mean 2	Mean Diff.	SE of diff.	n1	n2	q	DF
					GFP vs. SlNRC2	6	53.33	-47.33	3.118	15	15	21.47	168
					GFP vs. SlNRC2T467L	6	38.87	-32.87	3.118	15	15	14.91	168
					GFP vs. SlNRC2T467R	6	46.33	-40.33	3.118	15	15	18.29	168
					GFP vs. SlNRC2K689A	6	38.93	-32.93	3.118	15	15	14.94	168
					GFP vs. SlNRC2K721A	6	40.33	-34.33	3.118	15	15	15.57	168
					GFP vs. SlNRC2K747A	6	52.4	-46.4	3.118	15	15	21.04	168
					GFP vs. SlNRC2K773A	6	49.33	-43.33	3.118	15	15	19.65	168
					GFP vs. SlNRC2K721A/K773A	6	21.87	-15.87	3.118	15	15	7.196	168
					GFP vs. SlNRC2K747A/K773A	6	19.33	-13.33	3.118	15	15	6.047	168
					GFP vs. SlNRC23KA	6	10.67	-4.667	3.118	15	15	2.117	168
					GFP vs. SlNRC24KA	6	9.8	-3.8	3.118	15	15	1.723	168
					SlNRC2 vs. SlNRC2T467L	53.33	38.87	14.47	3.118	15	15	6.561	168
					SlNRC2 vs. SlNRC2T467R	53.33	46.33	7	3.118	15	15	3.175	168
					SlNRC2 vs. SlNRC2K689A	53.33	38.93	14.4	3.118	15	15	6.531	168
					SlNRC2 vs. SlNRC2K721A	53.33	40.33	13	3.118	15	15	5.896	168
					SlNRC2 vs. SlNRC2K747A	53.33	52.4	0.9333	3.118	15	15	0.4233	168
					SlNRC2 vs. SlNRC2K773A	53.33	49.33	4	3.118	15	15	1.814	168
					SlNRC2 vs. SlNRC2K721A/K773A	53.33	21.87	31.47	3.118	15	15	14.27	168
					SlNRC2 vs. SlNRC2K747A/K773A	53.33	19.33	34	3.118	15	15	15.42	168
					SlNRC2 vs. SlNRC23KA	53.33	10.67	42.67	3.118	15	15	19.35	168
					SlNRC2 vs. SlNRC24KA	53.33	9.8	43.53	3.118	15	15	19.74	168
					SlNRC2T467L vs. SlNRC2T467R	38.87	46.33	-7.467	3.118	15	15	3.387	168
					SlNRC2T467L vs. SlNRC2K689A	38.87	38.93	-0.06667	3.118	15	15	0.03024	168
					SlNRC2T467L vs. SlNRC2K721A	38.87	40.33	-1.467	3.118	15	15	0.6652	168
					SlNRC2T467L vs. SlNRC2K747A	38.87	52.4	-13.53	3.118	15	15	6.138	168
					SlNRC2T467L vs. SlNRC2K773A	38.87	49.33	-10.47	3.118	15	15	4.747	168
					SlNRC2T467L vs. SlNRC2K721A/K773A	38.87	21.87	17	3.118	15	15	7.71	168
					SlNRC2T467L vs. SlNRC2K747A/K773A	38.87	19.33	19.53	3.118	15	15	8.859	168
					SlNRC2T467L vs. SlNRC23KA	38.87	10.67	28.2	3.118	15	15	12.79	168
					SlNRC2T467L vs. SlNRC24KA	38.87	9.8	29.07	3.118	15	15	13.18	168
					SlNRC2T467R vs. SlNRC2K689A	46.33	38.93	7.4	3.118	15	15	3.356	168
					SlNRC2T467R vs. SlNRC2K721A	46.33	40.33	6	3.118	15	15	2.721	168
					SlNRC2T467R vs. SlNRC2K747A	46.33	52.4	-6.067	3.118	15	15	2.752	168
					SlNRC2T467R vs. SlNRC2K773A	46.33	49.33	-3	3.118	15	15	1.361	168
					SlNRC2T467R vs. SlNRC2K721A/K773A	46.33	21.87	24.47	3.118	15	15	11.1	168
					SlNRC2T467R vs. SlNRC2K747A/K773A	46.33	19.33	27	3.118	15	15	12.25	168
					SlNRC2T467R vs. SlNRC23KA	46.33	10.67	35.67	3.118	15	15	16.18	168
					SlNRC2T467R vs. SlNRC24KA	46.33	9.8	36.53	3.118	15	15	16.57	168
					SlNRC2K689A vs. SlNRC2K721A	38.93	40.33	-1.4	3.118	15	15	0.635	168
					SlNRC2K689A vs. SlNRC2K747A	38.93	52.4	-13.47	3.118	15	15	6.108	168
					SlNRC2K689A vs. SlNRC2K773A	38.93	49.33	-10.4	3.118	15	15	4.717	168
					SlNRC2K689A vs. SlNRC2K721A/K773A	38.93	21.87	17.07	3.118	15	15	7.741	168
					SlNRC2K689A vs. SlNRC2K747A/K773A	38.93	19.33	19.6	3.118	15	15	8.89	168
					SlNRC2K689A vs. SlNRC23KA	38.93	10.67	28.27	3.118	15	15	12.82	168
					SlNRC2K689A vs. SlNRC24KA	38.93	9.8	29.13	3.118	15	15	13.21	168
					SlNRC2K721A vs. SlNRC2K747A	40.33	52.4	-12.07	3.118	15	15	5.473	168
					SlNRC2K721A vs. SlNRC2K773A	40.33	49.33	-9	3.118	15	15	4.082	168
					SlNRC2K721A vs. SlNRC2K721A/K773A	40.33	21.87	18.47	3.118	15	15	8.376	168
					SlNRC2K721A vs. SlNRC2K747A/K773A	40.33	19.33	21	3.118	15	15	9.525	168
					SlNRC2K721A vs. SlNRC23KA	40.33	10.67	29.67	3.118	15	15	13.46	168
					SlNRC2K721A vs. SlNRC24KA	40.33	9.8	30.53	3.118	15	15	13.85	168
					SlNRC2K747A vs. SlNRC2K773A	52.4	49.33	3.067	3.118	15	15	1.391	168
					SlNRC2K747A vs. SlNRC2K721A/K773A	52.4	21.87	30.53	3.118	15	15	13.85	168
					SlNRC2K747A vs. SlNRC2K747A/K773A	52.4	19.33	33.07	3.118	15	15	15	168
					SlNRC2K747A vs. SlNRC23KA	52.4	10.67	41.73	3.118	15	15	18.93	168
					SlNRC2K747A vs. SlNRC24KA	52.4	9.8	42.6	3.118	15	15	19.32	168
					SlNRC2K773A vs. SlNRC2K721A/K773A	49.33	21.87	27.47	3.118	15	15	12.46	168
					SlNRC2K773A vs. SlNRC2K747A/K773A	49.33	19.33	30	3.118	15	15	13.61	168
					SlNRC2K773A vs. SlNRC23KA	49.33	10.67	38.67	3.118	15	15	17.54	168
					SlNRC2K773A vs. SlNRC24KA	49.33	9.8	39.53	3.118	15	15	17.93	168
					SlNRC2K721A/K773A vs. SlNRC2K747A/K773A	21.87	19.33	2.533	3.118	15	15	1.149	168
					SlNRC2K721A/K773A vs. SlNRC23KA	21.87	10.67	11.2	3.118	15	15	5.08	168
					SlNRC2K721A/K773A vs. SlNRC24KA	21.87	9.8	12.07	3.118	15	15	5.473	168
					SlNRC2K747A/K773A vs. SlNRC23KA	19.33	10.67	8.667	3.118	15	15	3.931	168
					SlNRC2K747A/K773A vs. SlNRC24KA	19.33	9.8	9.533	3.118	15	15	4.324	168
					SlNRC23KA vs. SlNRC24KA	10.67	9.8	0.8667	3.118	15	15	0.3931	168
