# Supplementary material for: Oligomerization-mediated autoinhibition and cofactor binding of a plant NLR
Source: Nature. 2024 Jun 12;632(8026):869–76. doi: 10.1038/s41586-024-07668-7 (PMC11338831; doi:10.1038/s41586-024-07668-7)
Supplement: Supplementary file 5 — Source Data Extended Data Fig. 5 [file 41586_2024_7668_MOESM5_ESM.xlsx]

## Sheet: Extended Data Fig. 5b
qRT-PCR assay to quantify PVX virus load in extended Data Fig. 5.( RNA of PVX coat protein (CP) was tested and normalized to the F-box gene in N. benthamiana.)
	Relative mRNA level of PVX-CP and Nicotiana F box gene
	Rep. 1	Rep. 2	Rep. 3
EV control	367311	363368	366682
SlNRC2	265.354	440.968	390.19
SlNRC2Y506D	94.0493	167.91	86.1477
SlNRC2Y739D	82.4472	188.435	142.114
SlNRC2Δ653-657	75.4617	133.543	163.996
SlNRC2Δ653-658	33.2385	175.658	116.177
Statistics and p value of Extended Data Fig. 5b (unpaired t test,parametric test, two tailed )
p value	EV	SlNRC2	SlNRC2Y506D	SlNRC2Y739D	SlNRC2Δ653-657	SlNRC2Δ653-658
EV		<0.0001	<0.0001	<0.0001	<0.0001	<0.0001
SlNRC2			0.0129	0.0197	0.0144	0.0181
SlNRC2Y506D				0.6194 (ns)	0.8325 (ns)	0.8827 (ns)
SlNRC2Y739D					0.7568 (ns)	0.5994 (ns)
SlNRC2Δ653-657						0.7597 (ns)
“ns” means no significant deffirence (p≥0.05)
